# Supplementary material for: Pancreatic uptake and radiation dosimetry of 6-[18F]fluoro-L-DOPA from PET imaging studies in infants with congenital hyperinsulinism
Source: PLoS One. 2017 Nov 8;12(11):e0186340. doi: 10.1371/journal.pone.0186340 (PMC5695579; doi:10.1371/journal.pone.0186340)
Supplement: S1 Table — Accumulation of 18F-Fluoro-L-DOPA in key organs at various time points is presented as percent of injected dose per gram of tissue (%ID/g). (XLSX) [file pone.0186340.s001.xlsx]

## Sheet: Sheet1
					Supplemental Data for PONE-D-17-10368
Title:			Pancreatic uptake and radiation dosimetry of
	6-[18F]fluoro-L-DOPA from PET imaging studies in infants with congenital hyperinsulinism
Author	Pradeep K. Garg et al
Manuscript #	PONE-D-17-10368
Organ Distribution and uptake data
		Gender			Female	Female	Female	Male	Male	Female	Male	Male	Male	Male
		Study Analysis ID			FDOPA1- F	FDOPA3 F	FDOPA4 -F	FDOPA5 -M	FDOPA6 -M	FDOPA7 -F	FDOPA9 M	FDOPA11 M	FDOPA13 M	FDOPA14 M	Median	AVG	SD
		Patient weight			8.6	4.2	5.86	5.3	4.7	6.97	2.9	3.3	4.3	3.9		5.003	1.74485
		Injj. Dose (MBq)			44.4	18.5	27.75	24.42	23.31	31.82	14.43	16.28	31.45	23.68		25.604	8.84017
		Age (wks)			31.7778	4.33333	18.2	4.76667	6.06667	22.3889	2.6	2	3	4.91111	4.83889
		%ID/g	20 min																	Male	Female	Male	Female
																Average	St. Dev.	COV		Average	Average	St Dev	St Dev
				Lung	0.00496711	0.01135	0.00763013	0.010309	0.00570178	0.00947443	0.0204475	0.0188254	0.0125428	0.0100337		0.0111282	0.00508147	0.456631		0.0129767	0.00835542	0.00563757	0.00272192
				Liver	0.0132781	0.0257462	0.0205973	0.0290913	0.015833	0.0229611	0.0423308	0.0356765	0.0262632	0.0301375		0.0261915	0.00875856	0.334405		0.0298887	0.0206457	0.00894101	0.00534354
				Pancreas	0.0208873	0.0327948	0.0257931	0.0307819	0.0154731	0.0401214	0.0473355	0.0487102	0.0333006	0.0413742		0.0336572	0.0109531	0.325432		0.0361626	0.0298991	0.012447	0.00838553
				Spleen	0.00809139	0.0180837	0.0131802	0.0147977	0.0109188	0.012995	0.0292296	0.0280257	0.0173173	0.0184032		0.0171043	0.00688065	0.402277		0.019782	0.0130876	0.00732928	0.00408003
		%ID/g	30 min																	Male	Female	Male	Female
					FDOPA1- F	FDOPA3 F	FDOPA4 -F	FDOPA5 -M	FDOPA6 -M	FDOPA7 -F	FDOPA9 M	FDOPA11 M	FDOPA13 M	FDOPA14 M		Average	St. Dev.	COV		Average	Average	St Dev	St Dev
				Lung	0.00422059	0.00951992	0.00651744	0.00949722	0.00495484	0.00814199	0.0186814	0.0171836	0.011183	0.00978429		0.00996843	0.00475308	0.476813		0.0118807	0.00709999	0.00515559	0.00227831
				Liver	0.01155	0.0231388	0.017917	0.0266936	0.0141884	0.0208903	0.0388707	0.0337952	0.0251572	0.0280619		0.0240263	0.00843837	0.351214		0.0277945	0.018374	0.00839113	0.00502696
				Pancreas	0.0181835	0.0280208	0.022286	0.0269148	0.0131989	0.0353534	0.0430512	0.0431046	0.0300369	0.0371915		0.0297342	0.0100917	0.339398		0.0322497	0.0259609	0.0114474	0.00744883
				Spleen	0.00682516	0.015808	0.011299	0.0131755	0.0092489	0.0110394	0.0262513	0.0240675	0.0153197	0.0160308		0.0149065	0.00617484	0.414237		0.017349	0.0112429	0.00653108	0.00366976
		%ID/g	40 min																	Male	Female	Male	Female
					FDOPA1- F	FDOPA3 F	FDOPA4 -F	FDOPA5 -M	FDOPA6 -M	FDOPA7 -F	FDOPA9 M	FDOPA11 M	FDOPA13 M	FDOPA14 M		Average	St. Dev.	COV		Average	Average	St Dev	St Dev
				Lung	0.00351549	0.00784585	0.00543988	0.00792888	0.00440807	0.00669061	0.0158376	0.0157789	0.00998554	0.00769139		0.00851222	0.00427738	0.502499		0.0102717	0.00587296	0.00464585	0.00185347
				Liver	0.00896956	0.0205793	0.0146049	0.0223982	0.0124094	0.0181341	0.0338239	0.0304026	0.0232259	0.025154		0.0209702	0.00778057	0.37103		0.024569	0.015572	0.00740808	0.00503868
				Pancreas	0.0127114	0.023655	0.0178146	0.0215369	0.0121596	0.0289849	0.0359057	0.0343626	0.0272186	0.0329472		0.0247296	0.00863546	0.349194		0.0273551	0.0207915	0.00914619	0.00705881
				Spleen	0.00525757	0.013777	0.00959991	0.0116628	0.00790704	0.0105387	0.0234529	0.02126	0.0134301	0.0140922		0.0130978	0.00562402	0.429386		0.0153008	0.00979328	0.00591323	0.00351357
Dosimetry Data
	Calculated Residence time in minutes
					Female	Female	Female	Male	Male	Female	Male	Male	Male	Male
			Organs		FDOPA1- F	FDOPA3 F	FDOPA4 -F	FDOPA5 -M	FDOPA6 -M	FDOPA7 -F	FDOPA9 M	FDOPA11 M	FDOPA13 M	FDOPA14 M
			Lung		0.583123	1.15986	0.836917	1.78611	1.35935	1.55707	1.73131	1.20137	1.19192	1.07062
			Heart		0.885759	0.933393	0.872776	1.01463	1.0729	0.956107	1.63148	0.889099	1.09368	0.914638
			Liver		8.56791	12.8558	9.3887	9.70103	8.23112	9.0705	13.531	14.4034	16.1262	13.5118
			Kidney		3.56439	4.13828	3.66356	5.67906	3.72596	5.43449	6.50022	4.64603	4.4342	4.71981
			Pancreas		0.519428	0.870726	0.625941	0.570512	0.675968	1.6521	0.823342	1.11543	1.1012	0.898563
			Stomach		0.136349	0.122666	0.121307	0.0770352	0.0701276	0.170991	0.319564	0.136783	0.12977	0.0640733
			Spleen		0.314646	0.189748	0.393065	0.18127	0.176115	0.0992285	0.391578	0.168421	0.122831	0.0503409
			Bladder		40.6154	26.0463	35.1006	27.3721	27.8725	22.841	12.6296	15.6267	17.8108	17.1894
			Muscle		11.8403	18.6855	14.4559	15.9143	16.3465	21.231	18.6758	17.6113	18.3399	18.2024
